# Supplementary material for: The Median Effective Concentration (EC50) of Epidural Ropivacaine With Different Doses of Oxycodone During Limb Surgery in Elderly Patients
Source: Front Med (Lausanne). 2022 Jan 21;8:808850. doi: 10.3389/fmed.2021.808850 (PMC8814631; doi:10.3389/fmed.2021.808850)
Supplement: Supplementary file 1 [file Data_Sheet_1.xlsx]

## Sheet: Q2.5 Group
			yr		kg	m		%		min		min										h	day
case number	time	admission number	age	sex	weight	height	BMI	con	result	onset time	block plane	operating time	side effects	Drug	Bromage scale	HR	SBP	DBP	MAP	SPO2	VAS score at 2 h postop	Time to VAS score >4 postop	Hospital stay
1		0913697	67	m	66	1.65	24.2424	0.46	1	20	T8	55									2	9	4
1	-10														4	65	136	88	104	99
1	-5														4	71	131	81	97.6667	98
1	0														4	70	133	79	97	97
1	5														4	70	141	87	105	98
1	10														4	69	133	79	97	97
1	15														4	69	133	82	99	97
1	20														4	71	116	72	86.6667	97
1	25														4	70	125	81	95.6667	98
1	30														4	66	132	81	98	97
3	-10	0917196	72	m	63	1.6	24.6094	0.41	0			75			4
3	-5														4	75	128	77	94	98
3	0														4	77	122	83	96	98
3	5														4	78	118	82	94	97
3	10														4	77	116	82	93.3333	97
3	15														4	78	116	81	92.6667	97
3	20														4	74	122	80	94	97
3	25														4	74	116	79	91.3333	98
3	30														4	80	118	80	92.6667	98
																			0
57	-10	0978819	66	m	66	1.6	25.7812	0.46	1	13	T6	45			4	79	142	86	104.667	98	3		3
57	-5														4	84	144	89	107.333	97
57	0														4	77	130	83	98.6667	98
57	5														4	77	127	76	93	98
57	10														4	62	130	74	92.6667	98
57	15														4	63	125	77	93	98
57	20														4	65	127	77	93.6667	98
57	25														4	61	128	76	93.3333	97
57	30														4	60	127	74	91.6667	98
59	-10	0979672	68	m	63	1.65	23.1405	0.41	1	15	T6	70			4	68	125	69	87.6667	98	3	6	3
59	-5														4	66	118	62	80.6667	98
59	0														4	71	114	62	79.3333	98
59	5														4	62	116	56	76	100
59	10														4	68	115	59	77.6667	98
59	15														4	65	118	62	80.6667	98
59	20														4	62	116	60	78.6667	99
59	25														4	61	115	54	74.3333	98
59	30														4	67	114	57	76	98
60	-10	0980455	63	m	70	1.7	24.2215	0.35	0			50			4	75	122	95	104	95
60	-5														4	79	128	91	103.333	97
60	0														4	70	106	63	77.3333	98
60	5														4	62	121	79	93	97
60	10														4	67	119	75	89.6667	97
60	15														4	69	121	81	94.3333	97
60	20														4	60	105	75	85	98
60	25														4	67	115	70	85	98
60	30														4	69	110	74	86	98
61	-10	0980676	60	m	75	1.65	27.5482	0.41	1	10	T8	70			4	72	130	73	92	97	3	12	3
61	-5														4	69	127	59	81.6667	96
61	0														4	62	121	56	77.6667	96
61	5														4	57	115	50	71.6667	95
61	10												bradycardia	atropine 5mg	4	47	118	49	72	96
61	15														4	62	120	52	74.6667	97
61	20														4	66	111	53	72.3333	96
61	25														4	60	106	46	66	97
61	30														4	62	105	59	74.3333	96
63	-10	0981014	60	f	58	1.6	22.6562	0.37	0			65			4	86	155	74	101	98
63	-5														4	83	153	56	88.3333	98
63	0														4	84	144	65	91.3333	98
63	5														4	78	139	73	95	98
63	10														4	85	145	79	101	99
63	15														4	79	140	71	94	99
63	20														4	75	135	70	91.6667	99
63	25														4	77	144	75	98	98
63	30														4	81	149	81	103.667	99
64	-10	0981139	61	m	66	1.72	22.3094	0.41	0			55			4	93	124	77	92.6667	98
64	-5														4	81	121	74	89.6667	98
64	0														4	72	118	73	88	98
64	5														4	74	131	79	96.3333	99
64	10														4	70	125	71	89	98
64	15														4	71	120	69	86	99
64	20														4	75	110	67	81.3333	98
64	25														4	70	115	70	85	99
64	30														4	70	119	69	85.6667	99
66	-10	0984002	70	m	65	1.67	23.3067	0.46	0			80			4	71	142	89	106.667	98
66	-5														4	65	145	95	111.667	98
66	0														4	62	132	82	98.6667	99
66	5														4	59	139	81	100.333	98
66	10														4	57	130	82	98	98
66	15														4	59	125	80	95	99
66	20														4	61	129	75	93	98
66	25														4	55	121	74	89.6667	98
66	30														4	51	127	81	96.3333	98
																			0
68	-10	0985260	69	f	47	1.55	19.563	0.51	1	11	T6	80			4	70	145	92	109.667	95	3		6
68	-5														4	71	141	94	109.667	94
68	0														4	65	136	73	94	94
68	5														4	67	137	85	102.333	95
68	10														4	70	122	78	92.6667	95
68	15														4	76	110	74	86	95
68	20														4	63	109	71	83.6667	96
68	25														4	62	118	77	90.6667	95
68	30														4	60	113	73	86.3333	95
70	-10	0984881	69	m	65	1.68	23.03	0.46	1	14	T10	60			4	75	125	60	81.6667	100	3		5
70	-5														4	78	135	67	89.6667	100
70	0														4	74	115	61	79	100
70	5														4	62	130	68	88.6667	100
70	10														4	67	118	61	80	100
70	15														4	61	115	62	79.6667	100
70	20														4	62	122	64	83.3333	100
70	25														4	64	120	62	81.3333	100
70	30														4	65	117	60	79	100
71	-10	0988129	68	m	82	1.71	28.0428	0.41	1	12	T8	65			4	85	155	94	114.333	99	3		3
71	-5														4	88	156	92	113.333	99
71	0														4	75	153	83	106.333	98
71	5														4	78	143	81	101.667	98
71	10														4	89	142	84	103.333	98
71	15														4	77	151	85	107	98
71	20														4	79	151	83	105.667	98
71	25														4	81	148	90	109.333	98
71	30														4	82	145	87	106.333	98
																			0
72	-10	0988248	76	m	65	1.68	23.03	0.37	0			80			4	78	162	98	119.333	98
72	-5														4	81	159	94	115.667	98
72	0														4	81	162	92	115.333	98
72	5														4	72	151	89	109.667	98
72	10														4	76	139	81	100.333	99
72	15														4	69	145	87	106.333	98
72	20														4	68	152	91	111.333	99
72	25														4	71	143	91	108.333	99
72	30														4	78	144	86	105.333	100
75	-10	0991042	68	m	78	1.75	25.4694	0.41	1	10	T10	80			4	78	160	85	110	98	3		4
75	-5														4	84	167	99	121.667	98
75	0														4	77	160	96	117.333	99
75	5														4	80	174	101	125.333	98
75	10														4	75	167	92	117	98
75	15														4	72	174	100	124.667	98
75	20														4	70	160	92	114.667	98
75	25														4	71	168	98	121.333	98
75	30														4	72	162	85	110.667	98
76	-10	0995243	70	f	50	1.56	20.5457	0.37	1	12	T8	70			4	84	167	92	117	98	3	12	3
76	-5														4	80	167	94	118.333	98
76	0														4	82	161	89	113	98
76	5														4	85	172	107	128.667	98
76	10														4	90	180	111	134	98
76	15														4	86	170	95	120	99
76	20														4	80	169	84	112.333	98
76	25														4	81	166	88	114	98
76	30														4	82	160	81	107.333	99
78	-10	0996790	68	m	87	1.77	27.7698	0.33	0			60			4	76	150	81	104	99
78	-5														4	79	152	78	102.667	100
78	0														4	68	155	84	107.667	100
78	5														4	69	148	82	104	100
78	10														4	67	144	83	103.333	99
78	15														4	65	142	80	100.667	100
78	20														4	66	138	78	98	100
78	25														4	69	135	81	99	100
78	30														4	64	133	80	97.6667	100
83	-10	0998203	63	f	65	1.68	23.03	0.37	1	13	T10	40			4	62	155	82	106.333	99	3		4
83	-5														4	65	160	86	110.667	99
83	0														4	61	142	84	103.333	99
83	5														4	58	138	77	97.3333	98
83	10														4	61	136	80	98.6667	98
83	15														4	60	150	90	110	98
83	20														4	59	141	85	103.667	99
83	25														4	57	154	85	108	98
83	30														4	60	153	89	110.333	98
88	-10	0999663	61	m	77	1.7	26.6436	0.33	1	12	T10	60			4	72	138	74	95.3333	99	3	8	5
88	-5														4	72	132	70	90.6667	99
88	0														4	65	129	68	88.3333	99
88	5														4	68	127	67	87	99
88	10														4	64	121	65	83.6667	99
88	15														4	66	126	70	88.6667	99
88	20														4	62	129	72	91	99
88	25														4	61	132	69	90	99
88	30														4	63	121	74	89.6667	99
89	-10	1000842	66	m	66	1.7	22.8374	0.3	0			80			4	75	149	84	105.667	99
89	-5														4	76	156	91	112.667	99
89	0														4	76	165	92	116.333	99
89	5														4	77	171	101	124.333	99
89	10														4	74	160	92	114.667	99
89	15														4	76	169	90	116.333	99
89	20														4	79	145	86	105.667	98
89	25														4	72	146	87	106.667	99
89	30														4	70	140	75	96.6667	99
94	-10	1010105	67	m	60	1.75	19.5918	0.33	0			95			4	64	150	83	105.333	99
94	-5														4	62	154	83	106.667	99
94	0														4	70	140	75	96.6667	99
94	5														4	87	142	77	98.6667	99
94	10														4	72	124	71	88.6667	99
94	15														4	66	146	79	101.333	99
94	20														4	73	144	83	103.333	98
94	25														4	64	165	81	109	99
94	30														4	66	145	75	98.3333	98
95	-10	1013193	64	f	48	1.58	19.2277	0.37	1	9	T8	50			4	82	164	81	108.667	97	2		3
95	-5														4	89	162	80	107.333	97
95	0														4	83	169	83	111.667	98
95	5														4	91	149	70	96.3333	97
95	10														4	85	149	80	103	97
95	15														4	77	138	73	94.6667	97
95	20														4	79	133	70	91	97
95	25														4	74	135	74	94.3333	97
95	30														4	76	136	75	95.3333	97
97	-10	1017053	67	f	55	1.54	23.1911	0.33	0			45			4	59	121	69	86.3333	99
97	-5														4	58	124	67	86	99
97	0														4	55	131	71	91	98
97	5														4	57	120	68	85.3333	100
97	10														4	59	129	62	84.3333	100
97	15														4	61	127	67	87	100
97	20														4	66	125	65	85	100
97	25														4	59	126	66	86	100
97	30														4	55	122	63	82.6667	100
98	-10	1018243	70	m	80	1.7	27.6817	0.37	1	11	T10	65			4	71	187	99	128.333	97	3		4
98	-5														4	70	171	89	116.333	97
98	0														4	67	165	86	112.333	97
98	5														4	60	162	87	112	97
98	10														4	61	160	82	108	97
98	15														4	62	166	84	111.333	97
98	20														4	58	159	78	105	97
98	25														4	57	158	81	106.667	97
98	30														4	54	161	80	107	97
99	-10	1019968	75	f	59	1.62	22.4813	0.33	0						4	79	169	84	112.333	99
99	-5														4	78	177	89	118.333	99
99	0														4	70	162	81	108	99
99	5														4	72	154	86	108.667	99
99	10														4	81	152	84	106.667	99
99	15														4	74	156	88	110.667	99
99	20														4	70	150	79	102.667	99
99	25														4	77	152	78	102.667	99
99	30														4	75	147	75	99	99
102	-10	1021510	71	f	61	1.54	25.721	0.37	1	8	T8	65			4	71	140	70	93.3333	97	3		4
102	-5														4	71	142	77	98.6667	97
102	0														4	70	146	72	96.6667	97
102	5														4	70	147	74	98.3333	97
102	10														4	70	148	68	94.6667	97
102	15														4	69	153	75	101	97
102	20														4	68	155	73	100.333	97
102	25														4	68	155	74	101	97
102	30														4	66	148	72	97.3333	97
103	-10	1023732	61	m	60	1.7	20.7612	0.33	1	12	T10	50			4	85	146	77	100	98	2		5
103	-5														4	81	144	79	100.667	89
103	0														4	80	139	77	97.6667	98
103	5														4	77	144	87	106	98
103	10														4	80	146	88	107.333	98
103	15														4	80	146	87	106.667	99
103	20														4	85	150	83	105.333	99
103	25														4	83	149	90	109.667	98
103	30														4	80	145	87	106.333	98
106	-10	1024660	69	f	53	1.5	23.5556	0.3	0						4	63	133	74	93.6667	98
106	-5														4	63	129	70	89.6667	98
106	0														4	59	121	68	85.6667	97
106	5														4	56	120	65	83.3333	98
106	10														4	62	124	63	83.3333	98
106	15														4	64	130	72	91.3333	98
106	20														4	66	122	64	83.3333	98
106	25														4	62	129	69	89	98
106	30														4	67	130	70	90	98
114	-10	1035683	70	f	63	1.6	24.6094	0.33	1	14	T6	55			4	74	139	88	105	97	3		3
114	-5														4	67	135	84	101	100
114	0														4	62	148	90	109.333	100
114	5														4	64	138	81	100	99
114	10														4	66	138	78	98	100
114	15														4	63	128	87	100.667	100
114	20														4	69	139	87	104.333	100
114	25														4	68	130	74	92.6667	100
114	30														4	62	152	86	108	100
115	-10	1037486	65	m	70	1.75	22.8571	0.3	0			70			4	87	148	87	107.333	99
115	-5														4	81	151	91	111	100
115	0														4	80	162	94	116.667	100
115	5														4	88	157	90	112.333	100
115	10														4	84	154	88	110	100
115	15														4	82	149	84	105.667	100
115	20														4	79	144	87	106	100
115	25														4	77	147	82	103.667	100
115	30														4	75	150	88	108.667	100
116	-10	1038512	70	m	78	1.7	26.9896	0.33	1	12	T6	50			4	66	152	68	96	97	3		2
116	-5														4	65	143	71	95	98
116	0														4	65	145	75	98.3333	98
116	5														4	65	151	77	101.667	98
116	10														4	63	156	76	102.667	98
116	15														4	63	151	79	103	97
116	20														4	68	156	74	101.333	98
116	25														4	69	157	72	100.333	98
116	30														4	71	149	72	97.6667	98
117	-10	1039093	72	m	62	1.74	20.4783	0.3	0			45			4	71	124	71	88.6667	96
117	-5														4	77	133	77	95.6667	97
117	0														4	75	130	84	99.3333	97
117	5														4	74	124	80	94.6667	97
117	10														4	69	120	71	87.3333	98
117	15														4	67	117	70	85.6667	98
117	20														4	69	129	73	91.6667	98
117	25														4	75	128	80	96	98
117	30														4	72	125	79	94.3333	98
118	-10	1039624	75	m	72	1.63	27.0993	0.33	1	9	T6	45			4	91	164	78	106.667	97	2		2
118	-5														4	92	156	79	104.667	97
118	0														4	95	156	72	100	97
118	5														4	94	154	74	100.667	96
118	10														4	94	153	75	101	96
118	15														4	91	147	71	96.3333	96
118	20														4	93	150	80	103.333	96
118	25														4	88	154	81	105.333	96
118	30														4	88	156	84	108	96
122	-10	1045061	71	f	65	1.56	26.7094	0.3	0			50			4	62	132	84	100	99
122	-5														4	70	139	79	99	98
122	0														4	71	135	72	93	98
122	5														4	69	141	79	99.6667	99
122	10														4	72	147	82	103.667	99
122	15														4	74	143	80	101	98
122	20														4	70	130	73	92	99
122	25														4	72	131	72	91.6667	99
122	30														4	69	134	75	94.6667	99
124	-10	1050997	64	m	62	1.65	22.7732	0.33	0			45			4	69	152	69	96.6667	100
124	-5														4	66	158	77	104	100
124	0														4	69	141	70	93.6667	100
124	5														4	68	145	77	99.6667	100
124	10														4	60	151	73	99	100
124	15														4	60	145	72	96.3333	100
124	20														4	60	145	81	102.333	100
124	25														4	63	141	73	95.6667	100
124	30														4	61	145	75	98.3333	100
125	-10	1051665	64	m	60	1.7	20.7612	0.37	1	10	T10	60			4	81	151	80	103.667	99	2		2
125	-5														4	79	157	73	101	100
125	0														4	80	166	76	106	99
125	5														4	68	136	70	92	98
125	10														4	75	140	70	93.3333	98
125	15														4	70	146	77	100	100
125	20														4	68	131	72	91.6667	100
125	25														4	68	146	77	100	100
125	30														4	69	142	75	97.3333	100
127	-10	1052789	61	f	71	1.6	27.7344	0.33	0			60			4	76	135	62	86.3333	96
127	-5														4	79	128	64	85.3333	96
127	0														4	77	133	77	95.6667	95
127	5														4	81	137	79	98.3333	96
127	10														4	84	135	76	95.6667	96
127	15														4	78	141	81	101	96
127	20														4	76	136	77	96.6667	96
127	25														4	81	142	79	100	95
127	30														4	78	140	72	94.6667	95
128	-10	1053072	65	m	70	1.67	25.0995	0.37	1	10	T10	50			4	81	139	80	99.6667	97	3		15
128	-5														4	90	139	74	95.6667	98
128	0														4	88	136	71	92.6667	95
128	5														4	82	133	86	101.667	97
128	10														4	89	138	72	94	97
128	15														4	84	140	84	102.667	97
128	20														4	85	121	84	96.3333	97
128	25														4	92	144	87	106	97
128	30														4	87	138	85	102.667	97
129	-10	1054017	74	m	62	1.6	24.2188	0.33	0			55			4	67	153	92	112.333	98
129	-5														4	68	147	88	107.667	98
129	0														4	65	144	84	104	99
129	5														4	63	149	89	109	99
129	10														4	63	161	90	113.667	99
129	15														4	65	155	87	109.667	99
129	20														4	66	152	82	105.333	99
129	25														4	65	157	84	108.333	99
129	30														4	63	153	80	104.333	99
130	-10	1054020	66	m	62	1.7	21.4533	0.37	1	9	T8	60			4	58	128	67	87.3333	98	3		4
130	-5														4	63	131	66	87.6667	98
130	0														4	63	129	70	89.6667	98
130	5														4	67	131	75	93.6667	98
130	10														4	63	121	69	86.3333	97
130	15														4	65	123	75	91	98
130	20														4	63	121	69	86.3333	97
130	25														4	60	110	62	78	97
130	30														4	62	113	64	80.3333	97
131	-10	1053928	69	m	65	1.65	23.8751	0.33	1	10	T8	35			4	99	142	79	100	98	2		4
131	-5														4	100	144	76	98.6667	98
131	0														4	99	143	79	100.333	99
131	5														4	98	134	67	89.3333	99
131	10														4	97	129	65	86.3333	98
131	15														4	82	120	62	81.3333	98
131	20														4	85	117	60	79	98
131	25														4	80	112	57	75.3333	98
131	30														4	81	114	59	77.3333	98
132	-10	1054968	63	m	70	1.7	24.2215	0.3	0			45			4	77	121	79	93	100
132	-5														4	74	134	87	102.667	100
132	0														4	79	136	88	104	100
132	5														4	84	137	84	101.667	98
132	10														4	72	130	77	94.6667	97
132	15														4	67	122	70	87.3333	97
132	20														4	62	124	71	88.6667	98
132	25														4	66	124	77	92.6667	98
132	30														4	69	122	74	90	98
133	-10	1055549	62	m	78	1.7	26.9896	0.33	0			60			4	89	134	84	100.667	96
133	-5														4	92	142	82	102	96
133	0														4	87	139	81	100.333	97
133	5														4	82	149	94	112.333	97
133	10														4	76	144	92	109.333	98
133	15														4	72	138	87	104	98
133	20														4	81	140	79	99.3333	98
133	25														4	81	139	81	100.333	98
133	30														4	76	132	78	96	97
134	-10	1055631	65	m	75	1.73	25.0593	0.37	1	10	T10	60			4	62	131	84	99.6667	100	3		4
134	-5														4	62	133	83	99.6667	99
134	0														4	61	124	83	96.6667	100
134	5														4	58	125	80	95	100
134	10														4	59	125	82	96.3333	100
134	15														4	55	118	82	94	100
134	20														4	57	124	82	96	100
134	25														4	59	132	84	100	100
134	30														4	54	128	79	95.3333	100
135	-10	1058270	71	f	69	1.6	26.9531	0.33	0						4	87	140	80	100	97
135	-5														4	91	148	73	98	98
135	0														4	85	146	81	102.667	98
135	5														4	80	145	80	101.667	98
135	10														4	75	132	77	95.3333	98
135	15														4	77	141	78	99	98
135	20														4	74	139	75	96.3333	98
135	25														4	76	135	72	93	98
135	30														4	74	137	77	97	98
136	-10	1059367	71	f	69	1.6	26.9531	0.37	1	9	T8	60			4	97	147	87	107	100	2		4
136	-5														4	98	160	102	121.333	100
136	0														4	88	168	87	114	100
136	5														4	89	142	83	102.667	100
136	10														4	88	122	73	89.3333	100
136	15														4	92	135	76	95.6667	100
136	20														4	84	129	72	91	100
136	25														4	84	124	70	88	100
136	30														4	76	123	73	89.6667	100
137	-10	1060602	62	f	59	1.6	23.0469	0.33	1	10	T4	45			4	95	155	74	101	97	2	7	4
137	-5														4	78	163	81	108.333	97
137	0														4	83	161	78	105.667	98
137	5														4	86	123	69	87	98
137	10												Dizziness		4	67	92	55	67.3333	98
137	15													吸氧	4	68	99	57	71	91
137	20														4	67	94	52	66	92
137	25														4	66	95	51	65.6667	95
137	30														4	68	96	50	65.3333	94
138	-10	1060773	66	f	69	1.61	26.6193	0.3	0			40			4	80	111	65	80.3333	98
138	-5														4	81	132	72	92	97
138	0														4	88	129	70	89.6667	97
138	5														4	78	104	66	78.6667	97
138	10														4	75	112	69	83.3333	98
138	15														4	74	114	62	79.3333	97
138	20														4	77	110	64	79.3333	97
138	25														4	76	121	70	87	97
138	30														4	72	108	68	81.3333	97
	-10
	-5
	0
	5
	10
	15
	20
	25
	30
	-10
	-5
	0
	5
	10
	15
	20
	25
	30

## Sheet: C group
			yr		kg	m		%		min		min										h	day
case number	time	admission number	age	sex	weight	height	BMI	con	result	onset time	block plane	operating time	side effects	Drug	Bromage scale	HR	SBP	DBP	MAP	SPO2	VAS score at 2 h postop	Time to VAS score >4 postop	Hospital stay
2		0917244	67	m	60	1.73	20.0474	0.51	1	20	T10	60
2	-10														4	53	157	92	113.667	97
2	-5														4	52	155	70	98.3333	98
2	0														4	68	161	74	103	97
2	5														4	54	144	64	90.6667	99
2	10														4	53	146	75	98.6667	99
2	15														4	52	142	78	99.3333	98
2	20														4	50	141	78	99	98
2	25														4	52	144	73	96.6667	97
2	30														4	51	131	75	93.6667	98
7	-10	0928491	67	m	71	1.71	24.281	0.46	1	20	T10	50			4	64	147	66	93	97	3	6	3
7	-5														4	63	141	64	89.6667	98
7	0														4	62	132	66	88	98
7	5														4	66	136	70	92	99
7	10														4	66	125	73	90.3333	98
7	15														4	64	119	69	85.6667	98
7	20														4	66	120	70	86.6667	99
7	25														4	62	115	69	84.3333	98
7	30														4	59	130	86	100.667	99
8	-10	0929668	74	m	60	1.74	19.8177	0.41	0			40			4	73	141	79	99.6667	100
8	-5														4	73	148	80	102.667	100
8	0														4	62	155	92	113	100
8	5														4	59	142	86	104.667	100
8	10														4	64	141	87	105	100
8	15														4	63	142	84	103.333	100
8	20														4	66	138	82	100.667	100
8	25														4	64	135	80	98.3333	100
8	30														4	63	139	81	100.333	100
																			0
12	-10	0930165	69	m	70	1.73	23.3887	0.46	1	15	T10	60			4	87	142	60	87.3333	98	2	4	5
12	-5														4	86	130	56	80.6667	98
12	0														4	85	126	48	74	99
12	5														4	87	141	59	86.3333	98
12	10														4	82	138	63	88	100
12	15														4	86	133	60	84.3333	100
12	20														4	84	131	51	77.6667	100
12	25														4	81	127	57	80.3333	100
12	30														4	82	130	61	84	100
15	-10	0932239	60	m	70	1.7	24.2215	0.41	0			50			4	90	176	94	121.333	99
15	-5														4	88	163	88	113	99
15	0														4	93	156	86	109.333	99
15	5														4	87	147	93	111	99
15	10														4	85	152	93	112.667	100
15	15														4	95	161	91	114.333	100
15	20														4	92	152	101	118	100
15	25														4	79	139	94	109	100
15	30														4	82	141	91	107.667	99
16	-10	0932478	65	f	52	1.52	22.5069	0.46	1	12	T8	40			4	77	160	81	107.333	100	3		6
16	-5														4	68	166	72	103.333	100
16	0														4	66	178	84	115.333	100
16	5														4	65	154	79	104	100
16	10														4	63	166	85	112	100
16	15														4	65	171	83	112.333	99
16	20														4	60	176	89	118	99
16	25														4	62	169	88	115	100
16	30														4	64	168	86	113.333	100
19	-10	0933859	66	m	56	1.7	19.3772	0.41	0			30			4	61	154	88	110	99
19	-5														4	61	147	69	95	99
19	0														4	55	143	68	93	99
19	5														4	56	134	73	93.3333	99
19	10														4	60	142	79	100	99
19	15														4	58	145	75	98.3333	99
19	20														4	60	139	72	94.3333	98
19	25														4	61	147	78	101	98
19	30														4	62	145	72	96.3333	99
20	-10	0932423	64	m	73	1.68	25.8645	0.46	0			50			4	60	114	64	80.6667	96
20	-5														4	58	113	61	78.3333	96
20	0														4	85	153	95	114.333	99
20	5														4	74	144	80	101.333	99
20	10														4	78	146	79	101.333	99
20	15														4	77	147	81	103	99
20	20														4	76	140	80	100	100
20	25														4	76	144	76	98.6667	99
20	30														4	78	137	79	98.3333	99
22	-10	0944784	60	m	71	1.7	24.5675	0.51	1	14	T8	45			4	72	136	92	106.667	99	3		3
22	-5	无标本													4	79	140	92	108	98
22	0														4	88	150	112	124.667	99
22	5														4	82	160	110	126.667	98
22	10														4	75	152	113	126	98
22	15														4	74	146	106	119.333	98
22	20														4	77	135	100	111.667	98
22	25														4	83	136	96	109.333	98
22	30														4	83	139	107	117.667	98
																			0
26	-10	0949502	84	m	56	1.72	18.9292	0.46	0			35			4	68	160	65	96.6667	98
26	-5														4	72	151	60	90.3333	99
26	0														4	65	160	68	98.6667	99
26	5														4	70	151	60	90.3333	99
26	10														4	67	158	65	96	99
26	15														4	62	154	71	98.6667	99
26	20														4	65	153	68	96.3333	99
26	25														4	62	156	64	94.6667	99
26	30														4	67	158	66	96.6667	99
28	-10	0946972	82	f	48	1.58	19.2277	0.51	1	15	T6	60			4	70	160	76	104	97	3		13
28	-5														4	72	142	67	92	97
28	0														4	69	150	73	98.6667	98
28	5														4	72	161	102	121.667	97
28	10														4	75	160	92	114.667	97
28	15												vomitting		4	80	184	67	106	95
28	20														4	77	181	64	103	94
28	25														4	81	179	69	105.667	95
28	30														4	72	172	67	102	96
29	-10	0949368	63	f	72	1.6	28.125	0.46	1	17	T10	55			4	77	161	90	113.667	98	3		12
29	-5														4	72	156	87	110	98
29	0														4	80	162	84	110	97
29	5														4	72	150	80	103.333	97
29	10														4	78	156	87	110	97
29	15														4	81	154	85	108	98
29	20														4	78	148	84	105.333	98
29	25														4	81	147	86	106.333	98
29	30														4	80	151	85	107	98
																			0
30	-10	0950432	63	m	70	1.7	24.2215	0.41	0						4	76	152	97	115.333	99
30	-5														4	72	153	94	113.667	98
30	0														4	77	137	95	109	99
30	5														4	79	154	96	115.333	99
30	10														4	74	120	90	100	99
30	15														4	71	146	93	110.667	99
30	20														4	72	146	93	110.667	98
30	25														4	75	149	91	110.333	98
30	30														4	78	153	91	111.667	98
31	-10	0949609	65	f	60	1.51	26.3146	0.46	1	10	T10	40			4	66	118	54	75.3333	98	3		4
31	-5														4	68	120	59	79.3333	98
31	0														4	71	124	51	75.3333	98
31	5														4	55	110	56	74	98
31	10														4	54	104	53	70	98
31	15														4	55	113	59	77	98
31	20														4	61	106	56	72.6667	97
31	25														4	56	109	56	73.6667	98
31	30														4	54	113	55	74.3333	97
33	-10	0950694	60	m	75	1.68	26.5731	0.41	0			50			4	65	135	68	90.3333	99
33	-5														4	60	142	71	94.6667	99
33	0														4	57	137	66	89.6667	100
33	5														4	59	140	75	96.6667	100
33	10														4	57	151	77	101.667	100
33	15														4	59	142	74	96.6667	100
33	20														4	61	136	70	92	100
33	25														4	66	132	66	88	100
33	30														4	61	137	69	91.6667	100
34	-10	0950633	69	m	62	1.76	20.0155	0.46	0						4	71	150	71	97.3333	98
34	-5														4	75	156	75	102	99
34	0														4	70	151	72	98.3333	99
34	5														4	66	146	71	96	99
34	10														4	67	162	76	104.667	100
34	15														4	65	1441	72	528.333	100
34	20														4	64	151	77	101.667	100
34	25														4	67	149	76	100.333	100
34	30														4	70	143	75	97.6667	100
35	-10	0956058	72	m	66	1.7	22.8374	0.51	1	14	T8	60			4	75	169	98	121.667	98	2		4
35	-5														4	70	158	83	108	98
35	0														4	72	143	81	101.667	98
35	5														4	64	140	82	101.333	97
35	10														4	64	144	90	108	96
35	15														4	62	148	83	104.667	97
35	20														4	61	132	74	93.3333	95
35	25														4	57	120	73	88.6667	97
35	30														4	58	121	75	90.3333	96
41	-10	0962320	68	f	65	1.6	25.3906	0.46	0			55			4	93	154	69	97.3333	98
41	-5														4	90	140	69	92.6667	97
41	0														4	90	148	61	90	98
41	5														4	87	120	71	87.3333	100
41	10														4	83	119	73	88.3333	97
41	15														4	80	127	75	92.3333	98
41	20														4	86	120	72	88	98
41	25														4	78	127	77	93.6667	98
41	30														4	79	125	74	91	99
43	-10	0963387	61	f	65	1.61	25.0762	0.51	1	11	T6	60			4	66	120	82	94.6667	98	3		5
43	-5														4	60	134	72	92.6667	97
43	0														4	64	118	81	93.3333	97
43	5														4	66	128	74	92	97
43	10														4	70	126	85	98.6667	96
43	15														4	74	135	92	106.333	96
43	20														4	75	131	88	102.333	96
43	25														4	72	130	84	99.3333	96
43	30														4	70	135	91	105.667	96
44	-10	0965404	72	m	53	1.6	20.7031	0.46	1	12	T6	55			4	81	118	55	76	98	3	10	4
44	-5														4	85	116	55	75.3333	97
44	0														4	72	124	59	80.6667	98
44	5														4	85	113	60	77.6667	98
44	10														4	87	103	56	71.6667	98
44	15														4	79	105	63	77	99
44	20														4	80	103	65	77.6667	98
44	25														4	77	106	62	76.6667	98
44	30														4	74	101	58	72.3333	98
47	-10	0969387	62	m	76	1.73	25.3934	0.41	0			30			4	70	152	89	110	98
47	-5														4	62	140	82	101.333	97
47	0														4	68	146	87	106.667	97
47	5														4	60	141	85	103.667	98
47	10														4	62	144	86	105.333	98
47	15														4	60	147	88	107.667	97
47	20														4	57	137	83	101	98
47	25														4	56	144	80	101.333	98
47	30														4	54	142	84	103.333	98
48	-10	0970665	70	m	80	1.67	28.6851	0.46	0			70			4	70	150	102	118	98
48	-5														4	77	140	97	111.333	99
48	0														4	72	145	99	114.333	98
48	5														4	68	133	99	110.333	98
48	10														4	66	139	85	103	98
48	15														4	67	137	87	103.667	98
48	20														4	70	142	85	104	97
48	25														4	62	144	89	107.333	98
48	30														4	64	141	87	105	98
49	-10	0971242	63	m	67	1.7	23.1834	0.51	1	13	T8	70			4	84	135	80	98.3333	100	3		6
49	-5														4	80	128	72	90.6667	100
49	0														4	86	120	79	92.6667	99
49	5														4	85	120	74	89.3333	100
49	10														4	84	111	72	85	100
49	15														4	70	134	85	101.333	100
49	20														4	77	130	82	98	100
49	25														4	80	125	80	95	100
49	30														4	74	120	76	90.6667	100
54	-10	0977062	64	m	70	1.67	25.0995	0.46	0			60			4	85	147	101	116.333	97
54	-5														4	81	146	92	110	98
54	0														4	80	147	84	105	97
54	5														4	73	134	92	106	97
54	10														4	71	128	90	102.667	97
54	15														4	77	121	86	97.6667	98
54	20														4	74	129	87	101	98
54	25														4	70	124	84	97.3333	98
54	30														4	72	134	83	100	98
55	-10	0976921	67	m	77	1.7	26.6436	0.51	1	12	T8	65			4	65	94	51	65.3333	95	3		5
55	-5														4	63	103	58	73	95
55	0														4	68	108	64	78.6667	95
55	5														4	70	93	64	73.6667	95
55	10														4	66	96	58	70.6667	94
55	15														4	63	95	57	69.6667	94
55	20												hypotension	Ephedrine 5mg	4	66	80	45	56.6667	95
55	25														4	69	102	59	73.3333	95
55	30														4	69	104	61	75.3333	94
58	-10	0979642	66	f	61	1.61	23.533	0.46	0			35			4	72	154	73	100	97
58	-5														4	72	164	92	116	98
58	0														4	73	159	88	111.667	98
58	5														4	72	158	84	108.667	97
58	10														4	71	145	82	103	98
58	15														4	69	146	82	103.333	98
58	20														4	67	146	80	102	98
58	25														4	67	140	82	101.333	98
58	30														4	66	146	85	105.333	98
62	-10	0981109	60	f	47	1.55	19.563	0.51	1	11	T8	60			4	67	129	91	103.667	98	3	10	3
62	-5														4	69	124	73	90	98
62	0														4	69	124	74	90.6667	97
62	5														4	70	128	73	91.3333	98
62	10														4	79	127	77	93.6667	98
62	15														4	72	132	77	95.3333	99
62	20														4	68	127	76	93	99
62	25														4	71	121	74	89.6667	99
62	30														4	72	125	72	89.6667	99
65	-10	0981859	68	f	68	1.58	27.2392	0.46	0			45			4	66	123	83	96.3333	99
65	-5														4	59	125	75	91.6667	99
65	0														4	54	120	72	88	99
65	5														4	53	111	75	87	98
65	10														4	56	110	75	86.6667	98
65	15														4	55	112	74	86.6667	98
65	20														4	51	121	77	91.6667	99
65	25														4	53	109	76	87	99
65	30														4	53	110	75	86.6667	99
67	-10	0984724	76	f	56	1.55	23.3091	0.51	1	14	T8	50			4	75	130	72	91.3333	97	3		4
67	-5														4	74	135	70	91.6667	98
67	0														4	83	132	70	90.6667	100
67	5														4	64	116	66	82.6667	100
67	10														4	62	115	69	84.3333	100
67	15														3	62	110	62	78	100
67	20														3	64	109	63	78.3333	100
67	25														3	60	112	67	82	100
67	30														3	62	110	66	80.6667	100
69	-10	0984946	67	f	56	1.5	24.8889	0.46	0			60			4	69	179	99	125.667	97
69	-5														4	64	182	94	123.333	99
69	0														4	58	181	90	120.333	97
69	5														4	56	169	84	112.333	98
69	10														4	57	165	81	109	98
69	15														4	58	161	84	109.667	98
69	20														4	57	166	79	108	98
69	25														4	59	169	80	109.667	98
69	30														4	59	160	75	103.333	98
77	-10	0995151	60	f	62	1.57	25.1532	0.51	1	11	T5	55			4	55	139	72	94.3333	99	3		6
77	-5														4	57	138	70	92.6667	99
77	0														4	59	136	77	96.6667	99
77	5														4	51	130	75	93.3333	98
77	10														4	50	120	65	83.3333	98
77	15														4	53	121	67	85	99
77	20														4	51	113	61	78.3333	99
77	25														3	47	117	60	79	98
77	30														3	62	115	62	79.6667	98
82	-10	0998292	71	m	85	1.75	27.7551	0.46	1	12	T8	50			4	72	128	70	89.3333	98	3		4
82	-5														4	69	131	75	93.6667	98
82	0														4	75	121	67	85	98
82	5														4	71	106	60	75.3333	99
82	10														4	67	95	56	69	99
82	15														4	69	96	60	72	98
82	20														4	71	92	56	68	99
82	25												hypotension	Ephedrine 5mg	4	68	86	50	62	99
82	30														4	73	101	62	75	99
86	-10	0999518	60	f	55	1.5	24.4444	0.41	0			80			4	67	143	87	105.667	99
86	-5														4	72	148	92	110.667	99
86	0														4	70	145	92	109.667	99
86	5														4	67	139	85	103	99
86	10														4	62	136	82	100	99
86	15														4	65	133	80	97.6667	98
86	20														4	64	136	87	103.333	99
86	25														4	67	130	88	102	99
86	30														4	66	128	81	96.6667	99
87	-10	1000271	65	f	54	1.66	19.5965	0.46	1	11	T10	40			4	82	150	67	94.6667	100	3		3
87	-5														4	84	142	69	93.3333	100
87	0														4	77	152	64	93.3333	100
87	5														4	79	155	60	91.6667	100
87	10														4	76	151	59	89.6667	100
87	15														4	76	143	64	90.3333	100
87	20														4	83	146	71	96	100
87	25														4	78	147	68	94.3333	100
87	30														4	81	148	71	96.6667	100
90	-10	1001255	66	m	84	1.7	29.0657	0.41	1	14	T10	40			4	77	145	87	106.333	97	3		4
90	-5														4	76	149	89	109	96
90	0														4	84	142	83	102.667	97
90	5														4	82	145	86	105.667	97
90	10														4	80	150	82	104.667	97
90	15														4	86	151	85	107	97
90	20														4	71	133	93	106.333	97
90	25														4	75	147	84	105	97
90	30														4	72	140	77	98	97
92	-10	1001395	60	f	61	1.6	23.8281	0.37	0			40			4	86	167	108	127.667	99
92	-5														4	82	142	92	108.667	100
92	0														4	91	147	96	113	100
92	5														4	77	140	96	110.667	100
92	10														4	79	144	95	111.333	99
92	15														4	75	140	85	103.333	99
92	20														4	85	141	84	103	100
92	25														4	80	147	89	108.333	100
92	30														4	86	137	81	99.6667	100
100	-10	1019783	61	f	59	1.6	23.0469	0.41	0			40			4	73	147	84	105	98
100	-5														4	73	140	83	102	98
100	0														4	72	126	79	94.6667	100
100	5														4	75	124	75	91.3333	100
100	10														4	64	126	77	93.3333	100
100	15														4	79	129	76	93.6667	100
100	20														4	72	122	71	88	100
100	25														4	76	123	70	87.6667	100
100	30														4	79	125	72	89.6667	100
101	-10	1020188	74	m	65	1.66	23.5883	0.46	1	12	T8	50			4	77	144	80	101.333	98	3		5
101	-5														4	75	144	82	102.667	100
101	0														4	70	138	83	101.333	100
101	5														4	70	150	86	107.333	100
101	10														4	72	161	86	111	100
101	15														4	73	154	85	108	100
101	20														4	75	140	80	100	100
101	25														3	71	142	81	101.333	100
101	30														3	70	144	82	102.667	100
107	-10	1025821	80	m	61	1.62	23.2434	0.41	1	14	T10	50			4	77	146	70	95.3333	98	3		5
107	-5														4	79	150	77	101.333	98
107	0														4	66	154	72	99.3333	98
107	5														4	79	144	72	96	98
107	10														4	72	152	72	98.6667	97
107	15														4	70	153	75	101	98
107	20														4	80	150	75	100	97
107	25														4	81	156	86	109.333	97
107	30														4	77	155	84	107.667	97
109	-10	1032070	70	m	86	1.72	29.0698	0.37	0						4	75	138	83	101.333	98
109	-5														4	77	139	85	103	98
109	0														4	70	131	79	96.3333	98
109	5														4	77	132	74	93.3333	997
109	10														4	72	151	84	106.333	97
109	15														4	76	144	83	103.333	97
109	20														4	76	137	85	102.333	97
109	25														4	63	145	88	107	97
109	30														4	80	145	87	106.333	97
110	-10	1031970	65	m	60	1.68	21.2585	0.41	1	13	T10	90			4	72	160	84	109.333	96	3		7
110	-5														4	74	162	82	108.667	96
110	0														4	78	163	85	111	96
110	5														4	79	171	85	113.667	97
110	10														4	72	174	95	121.333	97
110	15														4	71	174	92	119.333	97
110	20														4	70	171	97	121.667	97
110	25														4	67	165	95	118.333	97
110	30														4	69	166	92	116.667	97
120	-10	1042876	72	m	60	1.6	23.4375	0.37	1	12	T6	50			4	83	127	62	83.6667	99	3		3
120	-5														4	89	142	72	95.3333	99
120	0														4	77	128	62	84	100
120	5														4	78	140	73	95.3333	100
120	10														4	74	137	79	98.3333	99
120	15														4	71	130	63	85.3333	99
120	20														4	75	118	72	87.3333	100
120	25														4	72	117	61	79.6667	99
120	30														4	74	110	64	79.3333	99
121	-10	1044538	68	m	84	1.74	27.7447	0.33	0			60			4	82	147	82	103.667	100
121	-5														4	89	150	88	108.667	99
121	0														4	92	155	94	114.333	99
121	5														4	94	159	92	114.333	99
121	10														4	90	156	89	111.333	100
121	15														4	87	147	88	107.667	100
121	20														4	82	147	87	107	100
121	25														4	81	152	91	111.333	100
121	30														4	83	142	89	106.667	100
123	-10	1051208	70	f	75	1.75	24.4898	0.37	0			60			4	75	156	95	115.333	99
123	-5														4	80	153	98	116.333	99
123	0														4	82	150	103	118.667	99
123	5														4	78	153	91	111.667	99
123	10														4	72	149	93	111.667	99
123	15														4	73	142	89	106.667	99
123	20														4	71	140	81	100.667	99
123	25														4	68	144	84	104	99
123	30														4	70	147	82	103.667	99
126	-10	1052524	66	f	69	1.6	26.9531	0.41	1	9	T10	60			4	91	134	67	89.3333	96	3		3
126	-5														4	86	136	74	94.6667	99
126	0														4	89	140	68	92	98
126	5														4	91	133	66	88.3333	96
126	10														4	90	141	74	96.3333	98
126	15														4	90	132	74	93.3333	98
126	20														4	84	145	74	97.6667	98
126	25														4	85	148	76	100	98
126	30														4	83	145	74	97.6667	98
	-10
	-5
	0
	5
	10
	15
	20
	25
	30
	-10
	-5
	0
	5
	10
	15
	20
	25
	30
	-10
	-5
	0
	5
	10
	15
	20
	25
	30

## Sheet: Q5.0 Group
			yr		kg	m		%		min		min										h	day
case number	time	admission number	age	sex	weight	height	BMI	con	result	onset time	block plane	operating time	side effects	Drug	Bromage scale	HR	SBP	DBP	MAP	SPO2	VAS score at 2 h postop	Time to VAS score >4 postop	Hospital stay
4		0925369	63	f	61	1.58	24.4352	0.46	0			45
4	-10															72	154	90	111.333	98
4	-5															77	161	98	119	98
4	0															74	156	92	113.333	98
4	5															70	161	95	117	99
4	10															69	150	86	107.333	99
4	15															67	153	81	105	98
4	20															72	153	85	107.667	99
4	25															77	144	82	102.667	98
4	30															64	149	86	107	97
5	-10	0926209	76	f	73	1.6	28.5156	0.51	0			80				74	155	64	94.3333	97
5	-5															76	158	66	96.6667	97
5	0															77	172	70	104	97
5	5															85	178	73	108	95
5	10															86	186	68	107.333	95
5	15															80	184	72	109.333	96
5	20															77	179	67	104.333	95
5	25															74	181	72	108.333	96
5	30															75	179	74	109	96
6	-10	0927961	81	f	79	1.68	27.9904	0.56	1	15	T8	100			4	68	170	67	101.333	96	3		4
6	-5														4	69	183	66	105	96
6	0														4	65	154	54	87.3333	94
6	5														4	65	144	50	81.3333	94
6	10												hypotension	Ephedrine 5mg	4	63	113	41	65	92
6	15														4	57	123	49	73.6667	92
6	20														4	60	117	42	67	94
6	25														4	58	110	38	62	92
6	30														4	58	119	41	67	93
9	-10	0930332	60	m	55	1.55	22.8928	0.51	1	10	T10	45			4	68	127	74	91.6667	99	3		4
9	-5														4	77	127	65	85.6667	99
9	0														4	78	122	63	82.6667	99
9	5														4	75	130	77	94.6667	98
9	10														4	71	121	69	86.3333	98
9	15														4	71	120	70	86.6667	99
9	20														4	62	119	68	85	98
9	25														4	56	127	72	90.3333	98
9	30														4	60	116	79	91.3333	98
10	-10	0930560	76	m	57	1.67	20.4382	0.46	1	15	T10	30			4	67	153	64	93.6667	97	3		3
10	-5														4	67	154	61	92	96
10	0														4	69	154	59	90.6667	96
10	5														4	64	149	60	89.6667	97
10	10														4	66	141	59	86.3333	97
10	15														4	59	138	60	86	97
10	20														4	60	139	58	85	97
10	25														3	60	128	60	82.6667	97
10	30														1	57	128	57	80.6667	96
11	-10	0931521	63	f	75	1.61	28.9341	0.41	1	9	T10	55			4	85	171	84	113	97	1		5
11	-5														4	82	169	77	107.667	96
11	0														4	69	173	87	115.667	98
11	5														4	78	166	89	114.667	98
11	10														4	79	166	82	110	98
11	15														4	77	141	83	102.333	97
11	20														4	88	131	73	92.3333	96
11	25														4	72	127	72	90.3333	96
11	30														4	70	128	75	92.6667	96
13	-10	0932376	77	m	57	1.6	22.2656	0.37	1	10	T6	35			4	88	157	75	102.333	99	4	2	4
13	-5														4	85	146	65	92	100
13	0														4	87	146	73	97.3333	98
13	5														4	86	152	79	103.333	99
13	10														4	89	148	81	103.333	97
13	15														4	87	136	76	96	97
13	20														4	79	117	73	87.6667	97
13	25												hypotension	Ephedrine 5mg	4	68	85	51	62.3333	100
13	30														4	70	102	60	74	100
14	-10	0932318	64	m	55	1.58	22.0317	0.33	0			55			4	76	128	82	97.3333	98
14	-5														4	76	133	79	97	97
14	0														4	74	125	77	93	98
14	5														4	73	134	87	102.667	97
14	10														4	75	134	90	104.667	98
14	15														4	67	130	89	102.667	96
14	20														4	66	133	87	102.333	97
14	25														4	71	135	86	102.333	98
14	30														4	68	130	81	97.3333	98
17	-10	0933463	66	m	70	1.76	22.5981	0.37	0			30			4	63	147	79	101.667	100
17	-5														4	62	137	75	95.6667	98
17	0														4	59	154	77	102.667	99
17	5														4	54	137	72	93.6667	98
17	10														4	57	136	74	94.6667	99
17	15														4	60	130	70	90	97
17	20														4	57	139	73	95	99
17	25														4	56	147	78	101	99
17	30														4	60	140	75	96.6667	99
18	-10	0933348	66	m	57	1.69	19.9573	0.41	0			55			4	62	152	86	108	100
18	-5														4	64	159	85	109.667	100
18	0														4	67	154	84	107.333	100
18	5														4	60	159	87	111	99
18	10														4	56	134	75	94.6667	100
18	15														4	50	137	74	95	100
18	20														4	56	134	69	90.6667	100
18	25														4	48	118	66	83.3333	100
18	30														4	52	127	71	89.6667	100
21	-10	0939499	65	m	82	1.78	25.8806	0.46	1	12	T10	55			4	68	165	91	115.667	98	2		4
21	-5														4	62	150	75	100	100
21	0														4	62	152	86	108	99
21	5														4	64	150	82	104.667	98
21	10														4	69	137	84	101.667	97
21	15														4	70	135	73	93.6667	97
21	20														4	66	132	78	96	97
21	25														4	67	128	79	95.3333	97
21	30															69	125	77	93	97
23	-10	0944703	61	f	56	1.55	23.3091	0.41	1	13	T8	35			4	74	151	79	103	98	3		4
23	-5														4	82	151	69	96.3333	99
23	0														4	84	147	87	107	98
23	5														4	75	158	89	112	99
23	10														4	72	146	80	102	98
23	15														4	67	142	77	98.6667	99
23	20														4	68	147	82	103.667	99
23	25														4	71	146	80	102	99
23	30														4	67	147	85	105.667	98
24	-10	0946856	60	m	81	1.68	28.699	0.37	1	15	T10	65			4	60	146	91	109.333	99	2		7
24	-5														4	58	129	84	99	98
24	0														4	58	135	88	103.667	99
24	5														4	60	132	87	102	99
24	10														4	72	132	85	100.667	98
24	15														4	68	124	83	96.6667	98
24	20														4	62	125	80	95	98
24	25														4	72	120	82	94.6667	99
24	30														4	75	129	82	97.6667	99
25	-10	0946690	71	m	70	1.74	23.1206	0.33	1	13	T10	70			4	70	170	94	119.333	98	4	2	7
25	-5														4	72	162	88	112.667	98
25	0														4	74	167	86	113	99
25	5														4	68	154	85	108	98
25	10														4	70	156	89	111.333	98
25	15														4	71	145	91	109	99
25	20														2	68	146	80	102	99
25	25														1	68	139	85	103	99
25	30														1	70	135	84	101	99
27	-10	0949529	82	m	71	1.84	20.9712	0.3	0			80			4	76	163	67	99	98
27	-5														4	75	174	81	112	98
27	0														4	78	163	66	98.3333	99
27	5														4	69	156	74	101.333	98
27	10														4	72	161	73	102.333	98
27	15														4	80	155	70	98.3333	98
27	20														4	79	162	72	102	98
27	25														4	81	154	75	101.333	98
27	30														4	77	150	74	99.3333	98
32	-10	0950683	61	f	60	1.6	23.4375	0.33	0			50			4	81	174	83	113.333	97
32	-5														4	80	166	91	116	97
32	0														4	84	166	79	108	98
32	5														4	79	1651	76	601	98
32	10														4	71	161	69	99.6667	98
32	15														4	77	168	75	106	97
32	20														4	75	168	72	104	98
32	25														4	72	160	70	100	98
32	30														4	67	157	72	100.333	98
36	-10	0956244	62	m	75	1.72	25.3515	0.37	0			55			4	68	123	64	83.6667	100
36	-5														4	77	107	67	80.3333	100
36	0														4	64	117	76	89.6667	97
36	5														4	65	130	59	82.6667	100
36	10														4	66	126	67	86.6667	100
36	15														4	69	130	70	90	98
36	20														4	72	131	75	93.6667	100
36	25														4	69	129	67	87.6667	99
36	30														4	70	122	64	83.3333	99
37	-10	0956390	64	m	55	1.62	20.9572	0.41	1	12	T8	40			4	74	167	82	110.333	100	3		4
37	-5														4	64	160	69	99.3333	100
37	0														4	68	146	81	102.667	100
37	5														4	65	128	70	89.3333	100
37	10														4	67	113	65	81	100
37	15														4	56	131	73	92.3333	100
37	20														2	57	107	64	78.3333	100
37	25														2	58	110	67	81.3333	100
37	30														2	60	112	68	82.6667	100
38	-10	0961752	68	f	70	1.6	27.3438	0.37	1	10	T8	65			4	68	169	89	115.667	96	4	2	3
38	-5														4	70	157	97	117	96
38	0														4	62	136	86	102.667	95
38	5														4	62	141	81	101	96
38	10														4	65	149	87	107.667	98
38	15														4	64	146	86	106	98
38	20														3	60	140	82	101.333	98
38	25														3	62	144	80	101.333	97
38	30														3	64	141	83	102.333	98
39	-10	0961614	65	m	71	1.66	25.7657	0.33	1	12	T10	70			4	55	120	59	79.3333	98	2		5
39	-5														4	51	115	73	87	98
39	0														4	51	119	65	83	98
39	5														4	52	111	66	81	99
39	10														4	55	102	64	76.6667	99
39	15														4	52	112	67	82	99
39	20														4	50	117	66	83	98
39	25														4	48	109	62	77.6667	98
39	30														4	50	107	63	77.6667	98
40	-10	0961411	82	m	71	1.65	26.079	0.3	0			100			4	87	164	80	108	98
40	-5														4	74	153	90	111	98
40	0														4	77	158	84	108.667	98
40	5														4	86	165	90	115	98
40	10														4	74	164	87	112.667	97
40	15														4	75	159	85	109.667	98
40	20														4	77	155	87	109.667	98
40	25														4	72	157	86	109.667	98
40	30														4	72	162	88	112.667	98
42	-10	0960643	74	m	60	1.7	20.7612	0.33	1	13	T8	55			4	82	141	78	99	99	4	2	3
42	-5														4	75	141	73	95.6667	98
42	0														4	75	124	76	92	98
42	5														4	73	122	67	85.3333	97
42	10														4	78	124	69	87.3333	97
42	15														4	77	123	70	87.6667	96
42	20														4	74	120	69	86	96
42	25														4	72	120	67	84.6667	100
42	30														4	71	116	66	82.6667	100
45	-10	0968801	64	m	74	1.68	26.2188	0.3	0			65			4	78	171	85	113.667	98
45	-5														4	77	160	90	113.333	97
45	0														4	78	159	87	111	97
45	5														4	71	158	99	118.667	97
45	10														4	80	147	95	112.333	97
45	15														4	79	146	96	112.667	97
45	20														4	77	132	89	103.333	98
45	25														4	81	135	87	103	97
45	30														4	75	136	86	102.667	97
																			0
46	-10	0968650	63	f	62	1.55	25.8065	0.33	1	11	T8	60			4	90	180	89	119.333	97	2		4
46	-5														4	95	182	83	116	97
46	0														4	82	168	70	102.667	99
46	5														4	81	168	81	110	97
46	10														4	84	165	82	109.667	96
46	15														4	73	162	74	103.333	97
46	20														4	78	160	76	104	99
46	25														4	66	151	66	94.3333	97
46	30														4	76	161	65	97	98
50	-10	0973308	61	m	70	1.72	23.6614	0.3	0			60			4	77	151	89	109.667	98
50	-5														4	68	141	79	99.6667	97
50	0														4	78	145	87	106.333	97
50	5														4	67	136	80	98.6667	97
50	10														4	65	130	78	95.3333	98
50	15														4	64	139	79	99	97
50	20														4	67	127	75	92.3333	97
50	25														4	62	122	82	95.3333	97
50	30														4	66	121	80	93.6667	97
51	-10	0974367	62	m	82	1.7	28.3737	0.33	0			50			4	67	141	95	110.333	97
51	-5														4	67	140	91	107.333	100
51	0														4	69	139	86	103.667	99
51	5														4	68	130	82	98	99
51	10														4	50	142	89	106.667	100
51	15														4	77	144	92	109.333	97
51	20														4	75	133	81	98.3333	98
51	25														4	71	130	84	99.3333	98
51	30														4	70	127	76	93	98
																			0
52	-10	0973886	65	f	57	1.55	23.7253	0.37	1	11	T8	55			4	87	136	75	95.3333	96	3		5
52	-5														4	87	143	79	100.333	96
52	0														4	86	120	75	90	97
52	5														4	85	131	77	95	97
52	10														4	82	113	72	85.6667	98
52	15														4	83	111	74	86.3333	97
52	20														4	80	111	72	85	99
52	25														4	74	108	68	81.3333	98
52	30														4	76	110	67	81.3333	98
53	-10	0974142	69	m	70	1.72	23.6614	0.33	1	14	T10	65			4	87	134	65	88	97	3	6	4
53	-5														4	90	132	62	85.3333	98
53	0														4	92	135	65	88.3333	98
53	5														4	85	129	60	83	97
53	10														4	86	127	69	88.3333	96
53	15														4	89	130	75	93.3333	97
53	20														4	81	132	70	90.6667	97
53	25														4	88	133	77	95.6667	97
53	30														4	82	131	75	93.6667	97
56	-10	0976834	64	f	60	1.65	22.0386	0.3	0			50			4	83	130	64	86	98
56	-5														4	87	121	62	81.6667	98
56	0														4	81	124	61	82	97
56	5														4	82	130	76	94	99
56	10														4	78	129	74	92.3333	99
56	15														4	86	127	74	91.6667	99
56	20														4	94	134	74	94	99
56	25														4	87	132	67	88.6667	100
56	30														4	85	121	65	83.6667	100
65	-10	0982512	74	f	52	1.57	21.0962	0.33	0			30			4	79	144	82	102.667	98
65	-5														4	81	142	80	100.667	98
65	0														4	86	150	81	104	98
65	5														4	74	135	75	95	97
65	10														4	70	131	74	93	98
65	15														4	69	128	70	89.3333	98
65	20														4	72	134	74	94	98
65	25														4	70	129	70	89.6667	97
65	30														4	74	125	71	89	97
73	-10	0988911	63	m	64	1.72	21.6333	0.37	1	11	T10	60			4	77	150	88	108.667	100	2		4
73	-5														4	74	163	82	109	100
73	0														4	67	143	81	101.667	100
73	5														4	81	137	90	105.667	100
73	10														4	82	139	85	103	100
73	15														4	82	145	91	109	100
73	20														4	83	150	92	111.333	100
73	25														4	72	141	88	105.667	100
73	30														4	75	149	91	110.333	100
																			0
74	-10	0991022	72	m	61	1.72	20.6193	0.33	1	13	T10	55			4	51	125	84	97.6667	99	4	2	4
74	-5														4	49	141	91	107.667	99
74	0														4	52	139	94	109	99
74	5														4	55	144	87	106	99
74	10														4	52	137	84	101.667	99
74	15														4	47	130	79	96	98
74	20														4	49	131	85	100.333	99
74	25														4	49	136	84	101.333	99
74	30														4	48	134	82	99.3333	99
79	-10	0996760	60	f	70	1.65	25.7117	0.3	0			55			4	59	155	85	108.333	99
79	-5														4	57	160	86	110.667	98
79	0														4	60	148	85	106	98
79	5														4	58	145	81	102.333	98
79	10														4	55	141	77	98.3333	98
79	15														4	53	147	84	105	98
79	20														4	54	140	81	100.667	98
79	25														4	55	145	86	105.667	98
79	30														4	56	140	82	101.333	98
80	-10	0997775	65	m	75	1.78	23.6713	0.33	0			90			4	68	149	102	117.667	99
80	-5														4	73	145	95	111.667	99
80	0														4	77	152	94	113.333	99
80	5														4	69	145	90	108.333	99
80	10														4	62	149	95	113	99
80	15														4	65	144	92	109.333	99
80	20														4	68	142	100	114	99
80	25														4	67	140	99	112.667	99
80	30														4	69	146	91	109.333	99
81	-10	0998250	68	m	74	1.66	26.8544	0.37	1	10	T8	60			4	80	158	82	107.333	99	2		3
81	-5														4	84	156	79	104.667	98
81	0														4	83	141	77	98.3333	98
81	5														4	84	136	78	97.3333	98
81	10														4	84	142	79	100	98
81	15														4	79	148	77	100.667	98
81	20														4	73	145	78	100.333	98
81	25														4	73	139	77	97.6667	99
81	30														4	72	136	78	97.3333	98
																			0
84	-10	0997594	69	f	49	1.57	19.8791	0.33	1	9	T10	35			4	61	127	53	77.6667	96	2		4
84	-5														4	60	132	59	83.3333	97
84	0														4	62	134	60	84.6667	97
84	5														4	61	133	61	85	97
84	10														4	70	140	69	92.6667	96
84	15														4	67	139	68	91.6667	97
84	20														4	69	144	69	94	97
84	25														4	72	142	64	90	97
84	30														4	72	132	60	84	97
85	-10	0996539	71	m	67	1.76	21.6296	0.3	0			50			4	87	154	97	116	98
85	-5														4	75	151	95	113.667	98
85	0														4	77	155	98	117	98
85	5														4	85	160	99	119.333	98
85	10														4	80	154	107	122.667	99
85	15														4	81	153	89	110.333	99
85	20														4	75	149	90	109.667	99
85	25														4	81	168	92	117.333	99
85	30														4	77	156	90	112	99
91	-10	1000255	62	m	69	1.72	23.3234	0.33	0			60			4	70	125	71	89	100
91	-5														4	67	128	79	95.3333	100
91	0														4	71	121	77	91.6667	100
91	5														4	66	130	72	91.3333	100
91	10														4	67	129	75	93	100
91	15														4	65	122	71	88	100
91	20														4	69	111	61	77.6667	100
91	25														4	69	126	81	96	100
91	30														4	67	132	85	100.667	100
93	-10	1010352	68	m	54	1.65	19.8347	0.37	1	11	T10	60			4	64	138	71	93.3333	99	2		10
93	-5														4	64	138	79	98.6667	100
93	0														4	62	135	68	90.3333	100
93	5														4	58	131	71	91	100
93	10														4	60	140	70	93.3333	100
93	15														4	62	144	77	99.3333	100
93	20														4	68	146	75	98.6667	100
93	25														4	70	140	70	93.3333	100
93	30														4	70	143	75	97.6667	100
																			0
96	-10	1016866	72	m	65	1.71	22.2291	0.33	1	10	T8	40			4	63	125	52	76.3333	98	2		6
96	-5														4	68	114	52	72.6667	99
96	0														4	60	126	64	84.6667	99
96	5														4	60	117	59	78.3333	97
96	10														4	67	114	60	78	97
96	15														4	56	116	60	78.6667	97
96	20														4	58	116	62	80	98
96	25														4	60	121	63	82.3333	98
96	30														4	62	117	58	77.6667	98
104	-10	1024105	63	m	80	1.73	26.7299	0.3	0			60			4	70	144	92	109.333	100
104	-5														4	70	147	90	109	100
104	0														4	77	151	94	113	100
104	5														4	69	142	87	105.333	100
104	10														4	70	140	82	101.333	100
104	15														4	65	133	84	100.333	100
104	20														4	66	136	86	102.667	100
104	25														4	67	139	89	105.667	100
104	30														4	62	135	93	107	100
105	-10	1024922	69	m	58	1.58	23.2335	0.33	1	10	T8	60			4	57	139	85	103	100	2		3
105	-5														4	57	135	84	101	99
105	0														4	55	139	76	97	99
105	5														4	55	129	76	93.6667	99
105	10														4	64	128	81	96.6667	99
105	15														4	60	149	81	103.667	99
105	20														4	61	133	82	99	100
105	25														4	61	148	77	100.667	99
105	30														4	62	133	80	97.6667	99
108	-10	1031054	69	m	64	1.65	23.5078	0.3	0			50			4	56	132	78	96	99
108	-5														4	59	118	73	88	99
108	0														4	62	124	75	91.3333	99
108	5														4	57	136	77	96.6667	99
108	10														4	58	137	78	97.6667	99
108	15														4	61	126	71	89.3333	99
108	20														4	60	122	70	87.3333	99
108	25														4	62	126	74	91.3333	99
108	30														4	57	127	73	91	99
111	-10	1032655	70	m	70	1.74	23.1206	0.33	0			40			4	71	146	80	102	98
111	-5														4	75	152	73	99.3333	99
111	0														4	70	149	77	101	99
111	5														4	74	140	75	96.6667	98
111	10														4	77	142	77	98.6667	98
111	15														4	72	154	82	106	98
111	20														4	70	150	83	105.333	98
111	25														4	73	151	79	103	98
111	30														4	72	148	81	103.333	98
112	-10	1032462	61	m	66	1.75	21.551	0.37	1	14	T10	50			4	70	120	85	96.6667	100	2		4
112	-5														4	71	112	77	88.6667	100
112	0														4	67	121	74	89.6667	100
112	5														4	65	115	72	86.3333	100
112	10														4	62	118	88	98	100
112	15														4	69	129	88	101.667	100
112	20														4	68	124	73	90	100
112	25														4	69	135	79	97.6667	100
112	30														4	66	125	76	92.3333	100
113	-10	1034712	64	m	80	1.72	27.0416	0.33	1	14	T6	50			4	80	131	85	100.333	99	2		4
113	-5														4	76	123	76	91.6667	100
113	0														4	76	123	72	89	100
113	5														4	66	125	84	97.6667	100
113	10														4	62	125	83	97	99
113	15														4	66	120	78	92	100
113	20														4	66	131	81	97.6667	100
113	25														4	61	123	76	91.6667	100
113	30														4	57	135	87	103	100
119	-10	1040805	69	f	69	1.6	26.9531	0.3	0			70			4	97	151	76	101	97
119	-5														4	93	145	77	99.6667	100
119	0														4	99	138	72	94	100
119	5														4	95	149	77	101	98
119	10														4	98	142	79	100	97
119	15														4	92	146	82	103.333	97
119	20														4	95	151	89	109.667	97
119	25														4	96	151	90	110.333	97
119	30														4	93	150	87	108	97
	-10
	-5
	0
	5
	10
	15
	20
	25
	30
